# Supplementary material for: The Impact of the Circadian Genes CLOCK and ARNTL on Myocardial Infarction
Source: J Clin Med. 2020 Feb 10;9(2):484. doi: 10.3390/jcm9020484 (PMC7074039; doi:10.3390/jcm9020484)
Supplement: Supplementary file 1 [file jcm-09-00484-s001.zip]

Archive with 2 entries (2 files):
- jcm-701226-supplementary.docx
- jcm-701226-supplementaryFigure1.tif
